# Supplementary material for: Partition Function Zeros of the Frustrated J1–J2 Ising Model on the Honeycomb Lattice
Source: Entropy (Basel). 2024 Oct 29;26(11):919. doi: 10.3390/e26110919 (PMC11593144; doi:10.3390/e26110919)
Supplement: Supplementary file 1 [file entropy-26-00919-s001.zip]

Archive with 2 entries (2 files):
- FisherZeros.mp4
- supplementaryMaterial.pdf
